# Supplementary material for: Machine Learning and Deep Learning in Cardiothoracic Imaging: A Scoping Review
Source: Diagnostics (Basel). 2022 Oct 17;12(10):2512. doi: 10.3390/diagnostics12102512 (PMC9600598; doi:10.3390/diagnostics12102512)
Supplement: Supplementary file 1 [file diagnostics-12-02512-s001.zip]

Archive with 1 entries (1 files):
- diagnostics-1949028-supplementary.pdf
